# Supplementary material for: Extending the theory of classical nonsolvent-induced phase separation to regulate membrane pores
Source: Natl Sci Rev. 2026 May 27;13(13):nwag306. doi: 10.1093/nsr/nwag306 (PMC13335106; doi:10.1093/nsr/nwag306)
Supplement: nwag306_Supplemental_Files [file nwag306_supplemental_files.zip]

Archive with 7 entries (7 files):
- Movie 1.mp4
- Movie 2.mp4
- Movie 3.mp4
- Movie 4.mp4
- Movie 5.mp4
- Movie 6.mp4
- Supplementary data.pdf
